# Supplementary material for: Humoral immune response against two surface antigens of Chlamydia pecorum in vaccinated and naturally infected sheep
Source: PLoS One. 2017 Nov 30;12(11):e0188370. doi: 10.1371/journal.pone.0188370 (PMC5708773; doi:10.1371/journal.pone.0188370)
Supplement: S5 Table — Characteristics of epitope responses recorded in individual lambs and their corresponding groups of naturally infected lambs, lambs with polyarthritis and vaccine-induced lambs. (XLSX) [file pone.0188370.s005.xlsx]

## Sheet: MOMP epitope mapping
			Peptide response recorded higher than background/pre-immunised lambs						Peptide response recorded higher than background/negative controls						Peptide response recorded higher than background/negative controls
			2XVACC Lambs				2XVACC FD	FD %	NIF Lambs				NIF Lambs FD	FD %	Polyarthritis				Polyarthritis FD	FD%
Sl no	Sequence	Region	12-2P	30-2P	28-2P	24-2P			Or40-6m	Or38-6m	B38-6m	B8-6m			O34	O35	O25	O54
1	SGSGLPVGNPAEPSLLIDG	CD	1	0	0	0	1	25	0	0	0	0	0	0	0	0	0	0	0	0
2	SGSGAEPSLLIDGTIWEGM		0	0	0	0	0	0	0	0	0	1	1	25	0	0	1	0	1	25
3	SGSGIDGTIWEGMSGDPCD		0	0	0	0	0	0	1	0	0	0	1	25	0	0	1	0	1	25
4	SGSGEGMSGDPCDPCATWC		0	0	0	0	0	0	0	0	0	1	1	25	1	1	1	0	3	75
5	SGSGPCDPCATWCDAISLR		0	0	0	0	0	0	0	0	1	1	2	50	0	0	0	0	0	0
6	SGSGTWCDAISLRVGFYGD		0	0	1	1	2	50	0	1	1	1	3	75	1	0	1	1	3	75
7	SGSGSLRVGFYGDYVFDRV		0	0	0	0	0	0	0	0	0	1	1	25	0	1	0	0	1	25
8	SGSGYGDYVFDRVLKTDVS		0	0	0	0	0	0	0	0	0	0	0	0	0	0	0	0	0	0
9	SGSGDRVLKTDVSKMFLMG	VD1	0	0	0	0	0	0	1	0	0	0	1	25	0	0	1	1	2	50
10	SGSGDVSKMFLMGTAPTSP		0	0	0	0	0	0	0	0	0	0	0	0	0	0	0	0	0	0
11	SGSGLMGTAPTSPNNAADS		0	0	0	0	0	0	1	1	1	1	4	100	1	1	1	1	4	100
12	SGSGTSPNNAADSSTTAER		0	0	0	0	0	0	1	1	1	1	4	100	1	1	1	1	4	100
13	SGSGADSSTTAERANPAYG		0	0	0	0	0	0	1	0	0	0	1	25	0	0	0	0	0	0
14	SGSGAERANPAYGKHMHDA		0	0	0	1	1	25	0	0	0	0	0	0	0	0	0	0	0	0
15	SGSGAYGKHMHDAEWFTNA		0	0	0	1	1	25	0	0	0	1	1	25	0	0	0	0	0	0
16	SGSGHDAEWFTNAGYIALN		0	0	0	0	0	0	0	0	1	1	2	50	0	0	0	0	0	0
17	SGSGTNAGYIALNIWDRFD		0	1	1	1	3	75	0	1	1	1	3	75	1	1	1	0	3	75
18	SGSGALNIWDRFDVFCTLG	CD	0	0	1	0	1	25	1	0	0	1	2	50	1	1	1	0	3	75
19	SGSGRFDVFCTLGATSGYF		0	0	0	0	0	0	1	1	1	1	4	100	1	1	1	0	3	75
20	SGSGTLGATSGYFKGNSSS		0	0	0	0	0	0	0	1	0	1	2	50	0	0	0	0	0	0
21	SGSGGYFKGNSSSFNLIGL		0	0	0	0	0	0	0	1	0	1	2	50	0	1	1	1	3	75
22	SGSGSSSFNLIGLIGISGS		0	0	0	0	0	0	1	0	0	0	1	25	0	0	0	1	1	25
23	SGSGIGLIGISGSSLEGKY	VD2	0	0	0	0	0	0	1	0	1	1	3	75	0	0	0	1	1	25
24	SGSGSGSSLEGKYPNANIS		0	0	0	0	0	0	0	0	0	0	0	0	0	0	0	1	1	25
25	SGSGGKYPNANISNGVVEL		0	0	0	0	0	0	0	0	0	0	0	0	0	1	0	1	2	50
26	SGSGNISNGVVELYTDTTF	CD	0	0	0	0	0	0	0	0	0	0	0	0	0	0	0	0	0	0
27	SGSGVELYTDTTFSWSVGA		0	0	0	0	0	0	0	0	0	0	0	0	0	0	0	0	0	0
28	SGSGTTFSWSVGARGALWE		0	0	0	0	0	0	0	0	0	0	0	0	0	1	0	1	2	50
29	SGSGVGARGALWECGCATL		0	0	0	0	0	0	0	0	0	0	0	0	0	0	0	0	0	0
30	SGSGLWECGCATLGAEFQY		0	0	0	0	0	0	0	1	1	1	3	75	0	0	0	0	0	0
31	SGSGATLGAEFQYAQSKPR		0	0	0	0	0	0	0	1	1	1	3	75	0	0	0	0	0	0
32	SGSGFQYAQSKPRVQELNV		0	0	0	0	0	0	0	0	0	0	0	0	0	0	0	0	0	0
33	SGSGKPRVQELNVLSNVAQ		0	0	0	0	0	0	0	0	0	0	0	0	0	0	0	0	0	0
34	SGSGLNVLSNVAQFTVHKP		0	0	0	0	0	0	0	0	0	0	0	0	0	0	1	0	1	25
35	SGSGVAQFTVHKPRGYVGQ		0	0	1	1	2	50	1	1	1	1	4	100	1	1	1	1	4	100
36	SGSGHKPRGYVGQTLPLPL	VD3	0	0	0	1	1	25	1	1	0	0	2	50	0	1	0	1	2	50
37	SGSGVGQTLPLPLSAGTET		0	0	0	0	0	0	0	0	0	0	0	0	0	0	0	0	0	0
38	SGSGLPLSAGTETDSSDKL		0	0	0	0	0	0	0	0	0	0	0	0	0	0	0	0	0	0
39	SGSGTETDSSDKLKNATIN		0	0	0	0	0	0	0	0	1	0	1	25	0	0	0	0	0	0
40	SGSGDKLKNATINYHEWQV	CD	0	0	0	0	0	0	1	1	1	1	4	100	0	1	1	1	3	75
41	SGSGTINYHEWQVGAALSY		0	0	0	0	0	0	1	1	1	1	4	100	0	1	0	1	2	50
42	SGSGWQVGAALSYRLNMLV		0	0	0	0	0	0	1	1	0	0	2	50	0	1	0	1	2	50
43	SGSGLSYRLNMLVPYIGVQ		0	0	1	1	2	50	1	1	1	1	4	100	1	1	1	1	4	100
44	SGSGMLVPYIGVQWSRATF		0	0	0	0	0	0	1	1	1	1	4	100	0	0	0	1	1	25
45	SGSGGVQWSRATFDADTIQ		0	0	0	0	0	0	0	0	0	0	0	0	0	0	0	0	0	0
46	SGSGATFDADTIQIAEPKL		0	0	0	1	1	25	0	0	0	0	0	0	0	0	0	0	0	0
47	SGSGTIQIAEPKLASPIFN		1	0	0	0	1	25	1	0	0	0	1	25	0	0	0	1	1	25
48	SGSGPKLASPIFNLTTWNP	VD4	1	0	0	0	1	25	1	1	1	1	4	100	1	1	1	1	4	100
49	SGSGIFNLTTWNPTLLGQA		0	0	0	0	0	0	0	1	0	0	1	25	0	0	1	1	2	50
50	SGSGWNPTLLGQATTVDGT		0	0	0	0	0	0	0	0	0	0	0	0	1	1	1	0	3	75
51	SGSGGQATTVDGTNKFADS		0	0	0	0	0	0	1	1	1	1	4	100	1	1	1	0	3	75
52	SGSGDGTNKFADSLQIVSL		0	0	0	0	0	0	0	0	0	1	1	25	1	0	0	0	1	25
53	SGSGADSLQIVSLQINKLK		1	0	0	0	1	25	0	0	0	0	0	0	0	1	0	1	2	50
54	SGSGVSLQINKLKSRKACG	CD	1	1	1	1	4	100	0	1	1	1	3	75	1	1	1	1	4	100
55	SGSGKLKSRKACGVSMGAT		1	1	1	1	4	100	1	1	1	1	4	100	1	0	1	0	2	50
56	SGSGACGVSMGATLLDADK		0	0	0	0	0	0	0	0	0	0	0	0	0	0	0	0	0	0
57	SGSGGATLLDADKWAITGE		0	0	0	0	0	0	0	0	0	0	0	0	0	0	0	0	0	0
58	SGSGADKWAITGELRLINE		0	0	0	0	0	0	0	0	0	0	0	0	0	0	0	0	0	0
59	SGSGTGELRLINERAAHLS		0	0	0	0	0	0	0	0	0	0	0	0	0	0	0	0	0	0
60	SGSGLINERAAHLSAQCRF		0	0	0	0	0	0	0	1	0	1	2	50	0	0	0	0	0	0
				positive response
				frequency
				variable domains of MOMP

## Sheet:  PMP-G epitope mapping
			Peptide response recorded higher than background/pre-immunised lambs						Peptide response recorded higher than background/negative controls						Peptide response recorded higher than background/negative controls
Pmp-G Epitope	Sequence	Region	2xvacc 30-2P	2xvacc 28-2P	2xvacc 12-2P	2xvacc 3-2P	Freq. in 2xvacc	2xvacc Frequency (%)	or40	or38	b8	b38	Freq. in natural infections	NIF Frequency (%)	ovine54	ovine25	ovine34	ovine35	Freq. in polyarthritis	Polyarthritis Frequency (%)
1	SGSGETIPIPSKNFNGQEG		0	0	0	0	0	0	0	0	0	0	0	0	0	0	0	0	0	0
2	SGSGSKNFNGQEGRVFPYT		0	0	1	0	1	25	1	1	0	0	2	50	0	0	1	0	1	25
3	SGSGQEGRVFPYTTLSNPE		0	0	1	0	1	25	0	1	0	0	1	25	0	0	0	0	0	0
4	SGSGPYTTLSNPEGTTAIF		0	0	0	0	0		1	0	0	0	1	25	0	0	0	0	0	0
5	SGSGNPEGTTAIFSGDLII		0	0	0	1	1	25	0	0	0	0	0	0	0	0	0	0	0	0
6	SGSGAIFSGDLIISNIDNA		0	0	1	1	2	50	1	0	0	0	1	25	0	0	0	0	0	0
7	SGSGLIISNIDNAISETSS		0	0	0	1	1	25	0	0	0	0	0	0	1	0	0	0	1	25
8	SGSGDNAISETSSSCFSNK		0	0	0	0	0		0	0	0	0	0	0	1	0	0	1	2	50
9	SGSGTSSSCFSNKAGYFTI		0	1	1	0	2	50	1	0	1	1	3	75	1	0	1	1	3	75
10	SGSGSNKAGYFTILGQGYT		1	0	1	0	2	50	1	1	1	1	4	100	0	1	1	0	2	50
11	SGSGFTILGQGYTLSFNQI		1	1	1	0	3	75	1	1	0	0	2	50	0	0	1	0	1	25
12	SGSGGYTLSFNQIRSASNG		0	0	0	0	0	0	1	0	0	0	1	25	0	0	0	0	0	0
13	SGSGNQIRSASNGAAISDS		0	0	0	0	0	0	0	1	0	0	1	25	0	0	0	0	0	0
14	SGSGSNGAAISDSVTDLTL		0	0	0	1	1	25	0	0	0	0	0	0	0	0	0	0	0	0
15	SGSGSDSVTDLTLPLTLLN		0	1	1	1	3	75	0	1	0	0	1	25	1	0	0	0	1	25
16	SGSGLTLPLTLLNFKNILF		1	1	1	0	3	75	1	1	1	1	4	100	1	0	1	1	3	75
17	SGSGLLNFKNILFINSHTL		1	1	1	0	3	75	1	0	1	1	3	75	1	1	1	1	4	100
18	SGSGILFINSHTLTSTEAG		0	0	0	0	0	0	0	0	0	0	0	0	0	0	0	0	0	0
19	SGSGHTLTSTEAGTGGTSN		0	0	0	0	0	0	0	0	0	0	0	0	0	0	0	0	0	0
20	SGSGEAGTGGTSNTVKANS		0	0	0	0	0	0	0	0	0	0	0	0	0	0	0	0	0	0
21	SGSGTSNTVKANSAMLYST		0	0	0	0	0	0	1	1	0	1	3	75	1	1	1	1	4	100
22	SGSGANSAMLYSTVPVIFK		0	0	0	1	1	25	1	1	0	0	2	50	1	0	1	1	3	75
23	SGSGYSTVPVIFKDNQTIL	FxxN motif	0	1	0	1	2	50	1	1	0	0	2	50	1	0	1	1	3	75
24	SGSGIFKDNQTILFQQDRS	FxxN motif	0	0	0	0	0	0	1	0	0	0	1	25	1	0	1	1	3	75
25	SGSGTILFQQDRSAGPGAG		0	0	0	0	0	0	0	0	0	0	0	0	1	0	1	0	2	50
26	SGSGDRSAGPGAGINAASL		0	0	0	0	0	0	0	0	1	0	1	25	0	0	0	0	0	0
27	SGSGGAGINAASLTITGTT		0	0	0	0	0	0	0	0	0	0	0	0	0	0	1	0	1	25
28	SGSGASLTITGTTTSCSFD		0	0	0	0	0	0	0	0	0	0	0	0	0	0	0	0	0	0
29	SGSGGTTTSCSFDSNASSS	FxxN motif	0	0	0	0	0	0	0	0	0	0	0	0	0	0	0	0	0	0
30	SGSGSFDSNASSSFGGALA	FxxN, GGAI motif	0	0	0	0	0	0	1	0	0	0	1	25	1	0	0	0	1	25
31	SGSGSSSFGGALASVGPVK	FxxN, GGAI motif	0	0	0	0	0	0	0	0	0	0	0		1	0	0	0	1	25
32	SGSGALASVGPVKLVNNTA		0	0	0	0	0	0	1	0	0	0	1	25	1	0	1	1	3	75
33	SGSGPVKLVNNTAPQTFLS		0	0	0	0	0	0	1	0	1	0	2	50	1	0	1	1	3	75
34	SGSGNTAPQTFLSNGAAYY	FxxN, GGAI motifs	0	0	0	0	0	0	1	0	1	1	3	75	0	0	1	0	1	25
35	SGSGFLSNGAAYYGGAIYL	FxxN, GGAI motifs	1	0	0	0	1	25	1	1	1	1	4	100	0	0	1	0	1	25
36	SGSGAYYGGAIYLGTYPPA	FxxN, GGAI motifs	0	0	0	0	0	0	1	1	0	1	3	75	0	0	1	0	1	25
37	SGSGIYLGTYPPAGGTGTS		0	0	0	0	0	0	0	0	0	0	0	0	0	0	0	0	0	0
38	SGSGPPAGGTGTSSTGSLT		0	0	0	0	0	0	0	0	0	0	0	0	1	0	0	0	1	25
39	SGSGGTSSTGSLTASANSG		0	0	0	0	0	0	0	0	0	0	0	0	1	0	0	0	1	25
40	SGSGSLTASANSGKITFQN		0	0	0	0	0	0	0	0	0	0	0	0	1	0	0	1	2	50
41	SGSGNSGKITFQNNSALTG		0	1	1	0	2	50	0	0	0	0	0	0	1	0	1	0	2	50
42	SGSGFQNNSALTGGAIYSL	FxxN, GGAI motif	0	0	0	0	0	0	1	0	0	0	1	25	0	0	1	0	1	25
43	SGSGLTGGAIYSLGNLTFS	FxxN, GGAI motif	0	0	0	0	0	0	1	0	0	0	1	25	0	0	0	0	0	0
44	SGSGYSLGNLTFSNNSNIL	FxxN, GGAI motif	1	0	0	0	1	25	1	0	0	0	1	25	0	0	0	0	0	0
45	SGSGTFSNNSNILFANNTA	FxxN, GGAI motif	0	0	0	0	0	0	1	0	0	0	1	25	0	0	0	0	0	0
46	SGSGNILFANNTASPASNI	FxxN, GGAI motif	1	0	0	1	2	50	1	1	0	0	2	50	0	0	0	0	0	0
47	SGSGNTASPASNITLSSTS		0	0	0	1	1	25	0	0	0	0	0	0	1	0	0	0	1	25
48	SGSGSNITLSSTSTQPQTN		0	0	0	0	0	0	0	0	0	0	0	0	1	0	0	0	1	25
49	SGSGSTSTQPQTNITITGG		0	0	0	0	0	0	0	0	0	0	0	0	1	0	0	0	1	25
50	SGSGQTNITITGGFGGAIY		0	0	0	0	0	0	1	0	1	0	2	50	0	0	1	0	1	25
51	SGSGTGGFGGAIYCIAPQA	VD, GGAI motif	0	0	0	0	0	0	0	1	0	1	2	50	0	0	1	0	1	25
52	SGSGAIYCIAPQAPTGGGT	VD, GGAI motif	0	0	0	0	0	0	0	0	0	0	0	0	0	0	0	0	0	0
53	SGSGPQAPTGGGTGSGTTT		0	0	0	1	1	25	0	0	0	0	0	0	0	0	0	0	0	0
54	SGSGGGTGSGTTTDPTLTC		0	0	0	1	1	25	0	0	0	0	0	0	0	0	0	0	0	0
55	SGSGTTTDPTLTCTGQTSL		0	0	0	1	1	25	0	0	0	0	0	0	0	0	0	0	0	0
56	SGSGLTCTGQTSLSFQGNC		0	0	1	0	1	25	0	0	0	0	0	0	1	0	0	0	1	25
57	SGSGTSLSFQGNCAASEGG		0	0	0	0	0	0	0	0	0	0	0	0	0	0	0	0	0	0
58	SGSGGNCAASEGGAIYAKK	GGAI motif	0	0	1	0	1	25	0	0	0	0	0	0	0	0	0	0	0	0
59	SGSGEGGAIYAKKIVISDN	GGAI motif	0	0	0	0	0	0	0	0	0	0	0	0	0	0	0	0	0	0
60	SGSGAKKIVISDNGSTQFI	GGAI motif	0	0	0	0	0	0	0	0	1	0	1	25	0	0	0	0	0	0
61	SGSGSDNGSTQFIGNVSAK	FxxN, GGAI motif	0	0	0	1	1	25	0	0	0	0	0	0	0	1	1	0	2	50
62	SGSGQFIGNVSAKGGAISV	FxxN, GGAI motif	0	0	0	1	1	25	0	0	0	0	0	0	0	0	0	0	0	0
63	SGSGSAKGGAISVANSGTL	FxxN, GGAI motif	0	0	0	1	1	25	0	0	0	0	0	0	0	0	0	0	0	0
64	SGSGISVANSGTLALTANA		0	0	1	0	1	25	0	0	0	0	0	0	0	0	0	0	0	0
65	SGSGGTLALTANAGNIIFD		0	0	0	0	0	0	0	0	0	0	0	0	0	0	1	0	1	25
66	SGSGANAGNIIFDHNLTVN		0	0	0	0	0	0	0	0	0	0	0	0	0	0	0	0	0	0
67	SGSGIFDHNLTVNTTTNTG		0	0	0	0	0	0	0	0	0	0	0	0	0	0	0	0	0	0
68	SGSGTVNTTTNTGTTSTHN		0	0	0	0	0	0	0	0	0	0	0	0	0	0	0	0	0	0
69	SGSGNTGTTSTHNAIHFNE		0	0	0	0	0	0	0	0	0	0	0	0	0	1	0	0	1	25
70	SGSGTHNAIHFNEGATFST		0	0	0	1	1	25	0	0	0	0	0	0	0	0	0	0	0	0
71	SGSGFNEGATFSTLAASAG		0	0	0	1	1	25	0	0	0	0	0	0	0	0	0	0	0	0
72	SGSGFSTLAASAGNSIYFY		1	1	1	1	4	100	1	1	1	1	4	100	1	0	1	1	3	75
73	SGSGSAGNSIYFYDPITTD		0	0	1	0	1	25	0	0	0	1	1	25	0	0	1	0	1	25
74	SGSGYFYDPITTDISTTAP		0	0	1	0	1	25	0	0	0	0	0	0	0	0	0	0	0	0
75	SGSGTTDISTTAPQPPAQP		0	0	0	0	0	0	0	0	0	0	0	0	0	0	0	0	0	0
76	SGSGTAPQPPAQPAALTIN		0	0	0	0	0	0	0	0	0	1	1	25	0	1	0	0	1	25
77	SGSGAQPAALTINPSSGNY		0	0	0	1	1	25	1	0	1	1	3	75	0	1	1	0	2	50
78	SGSGTINPSSGNYQGNIVF		0	0	0	1	1	25	1	0	1	1	3	75	1	0	1	1	3	75
79	SGSGGNYQGNIVFSGEKLP		1	1	0	1	3	75	0	0	0	1	1	25	0	1	1	1	3	75
80	SGSGIVFSGEKLPPNEAAE		0	0	0	0	0	0	0	0	0	0	0	0	0	0	0	0	0	0
81	SGSGKLPPNEAAEKNNVTS		0	0	0	0	0	0	0	0	0	0	0	0	0	0	1	0	1	25
82	SGSGAAEKNNVTSTINQQV		0	0	0	0	0	0	0	0	0	0	0	0	0	0	0	0	0	0
83	SGSGNNVTSTINQQVTFEN		0	0	0	0	0	0	0	0	0	0	0	0	0	0	0	0	0	0
			positive response
			frequency
			FxxN and GGAI motifs of PMP-G
